# Supplementary material for: GSE Is a Maternal Factor Involved in Active DNA Demethylation in Zygotes
Source: PLoS One. 2013 Apr 1;8(4):e60205. doi: 10.1371/journal.pone.0060205 (PMC3613368; doi:10.1371/journal.pone.0060205)
Supplement: Table S1 — Information of antibodies. (XLS) [file pone.0060205.s006.xls]

## Sheet: Sheet1
Table S1. Information of antibodies
Name	Dilution	Application
Anti-GSE (raised in previous study)	1:2000	WB
Anti-GSE (raised in previous study)	1:2000	IF
Anti-ACTIN (Santa Cruz; sc-1616)	1:10000	WB
Anti-H3 (MAB; MA301B)	1:1000	IF
Anti-PGC7/DPPA3/STELLA (ab19878)	1:1000	IF
Anti-H3 (MAB; MA301B)	1µg	IP
Anti-H3 (MAB; MA301B)	1:1000	WB
Anti-H4 (Santa Cruz; sc-10810)	1:1000	IP
Anti-H4 (Santa Cruz; sc-10810)	2µg	WB
Anti-His tag (Abnova; MAB0852)	1µg	IP
Anti-His tag (Abnova; MAB0852)	1:1000	WB
Anti-5mC (Calbiochem; NA81)	1:2000	IF
Anti-5mC (Calbiochem; NA81)	1µg	MeDIP
Anti-5hmC (Active motif; 39769)	1:2000	IF
Anti-5hmC (Active motif; 39769)	1µg	hMeDIP
Anti-rabbit IgG-Alexa594 (Invitrogen; A-21207)	1:4000	IF
Anti-mouse IgG-Alexa350 (Invitrogen; A-11045)	1:4000	IF
Anti-mouse IgG-Alexa488 (Invitrogen; A-21202)	1:4000	IF
Anti-rabbit IgG HRP conjugate (MILLIPORE; AP182P)	1:50000	WB
Anti-goat IgG HRP conjugate (MILLIPORE; AP180P)	1:50000	WB
Anti-mouse IgG HRP conjugate (MILLIPORE; AP192P)	1:50000	WB
