# Supplementary material for: GSE Is a Maternal Factor Involved in Active DNA Demethylation in Zygotes
Source: PLoS One. 2013 Apr 1;8(4):e60205. doi: 10.1371/journal.pone.0060205 (PMC3613368; doi:10.1371/journal.pone.0060205)
Supplement: Table S2 — Information of primers. (XLS) [file pone.0060205.s007.xls]

## Sheet: Sheet1
Table S2. Information of primers
Name	Sequence (5' to 3')	Application
GSE-FWD	CCACCACAGTACCAAGAGAA	qRT-PCR
GSE-REV	AAATAATTTGGTGGGAATCT	qRT-PCR
G3pdh-FWD	ACCACAGTCCATGCCATCAC	qRT-PCR
G3pdh-REV	TCCACCACCCTGTTGCTGTA	qRT-PCR
Line1-FWD	TAGGAAATTAGTTTGAATAGGTGAGAGGT	Bisulphite sequencing
Line1-REV	TCAAACACTATATTACTTTAACAATTCCCA	Bisulphite sequencing
Lemd1-FWD	GGATTTTAGTTTTGGTAGGTTTTTT	Bisulphite sequencing
Lemd1-REV	CTACCCTCTCCTCTAACAAATAAAAA	Bisulphite sequencing
Nanog-FWD1	AATAGAGATTTTGGTAGTAAGGTTTG	Nested PCR for Bisulphite sequencing
Nanog-REV1	ACCCACACTCATATCAATATAATAAC
Nanog-FWD2	TTAGGGTTTGGAGGTGTAGT
Nanog-REV2	CCCACACTCATATCAATATAATAAC
Oct4-PE-FWD	GGGTATGGTGTAGGAGTAGATAGA	Bisulphite sequencing
Oct4-PE-REV	CTCCCCTAAAAACAACTTCCTACT	Bisulphite sequencing
Oct4-DE-FWD	GATAGGATTGTTGGGTTGTA	Bisulphite sequencing
Oct4-DE-REV	CTCCATAAATCTTCCGTTTC	Bisulphite sequencing
Oct4-Pro-FWD	GTAAGAATTGAGGAGTGGTTTTAGAAATAA	Bisulphite sequencing
Oct4-Pro-REV	ACCAAATATCCAACCATAAAAAAAATAAAC	Bisulphite sequencing
H19-FWD	GAGTATTTAGGAGGTATAAGAATT	Bisulphite sequencing
H19-REV	ATCAAAAACTAACATAAACCCCT	Bisulphite sequencing
Line1-hmC-FWD	GTCTGTACCACCTGGGAACTG	MeDIP/hMeDIP-qPCR
Line1-hmC-REV	TGCGCAGATATCTTGTATTTGG	MeDIP/hMeDIP-qPCR
